# Supplementary material for: Identification of telomere-related lncRNAs and immunological analysis in ovarian cancer
Source: Front Immunol. 2024 Sep 17;15:1452946. doi: 10.3389/fimmu.2024.1452946 (PMC11442270; doi:10.3389/fimmu.2024.1452946)
Supplement: Supplementary file 3 [file Table2.xlsx]

## Sheet: 10 TRLs
Supplementary Table 2 List of 10 TLRs by univariate Cox analysis
	pvalue	HR	HR .95L	HR .95H
PCOLCE-AS1	0.007507	1.76209	1.16322	2.66929
PTPRD-AS1	0.00615122	1.81187	1.18429	2.77202
SPAG5-AS1	0.00552886	2.62648	1.32776	5.19554
CHRM3-AS2	0.000520451	0.00166979	4.50751e-05	0.0618568
AC074286.1	0.00601875	3.49448	1.43103	8.53329
FRMD6-AS2	0.00516263	6.76355	1.77165	25.8209
FAM157C	0.00905235	5.77559	1.54773	21.5525
FAM27E3	0.00972595	0.555781	0.356057	0.867536
AC018647.3	0.00382659	0.0419897	0.00489843	0.359939
LINC00702	0.00913679	2.35037	1.23624	4.46859
